# Supplementary material for: Modulation of Nuclear Factor Kappa B Signaling and microRNA Profiles by Adalimumab in LPS-Stimulated Keratinocytes
Source: Int J Mol Sci. 2025 Oct 15;26(20):10035. doi: 10.3390/ijms262010035 (PMC12563313; doi:10.3390/ijms262010035)
Supplement: Supplementary file 1 [file ijms-26-10035-s001.zip]

Archive with 1 entries (1 files):
- ijms-3914264-supplementary.pdf
